# Supplementary material for: COVID-19 vaccine update: vaccine effectiveness, SARS-CoV-2 variants, boosters, adverse effects, and immune correlates of protection
Source: J Biomed Sci. 2022 Oct 15;29:82. doi: 10.1186/s12929-022-00853-8 (PMC9569411; doi:10.1186/s12929-022-00853-8)
Supplement: Supplementary file 1 — Additional file 1: Table S1. Vaccine effectiveness against viral variants. Studies of vaccine effectiveness against viral variants. Related to Table 2. [file 12929_2022_853_MOESM1_ESM.xlsx]

## Sheet: Sheet1
Reference	Vaccine	Variant	Infection	Severe	Note		Abbreviations	Vaccine full name		Reference List	URL
[1] Bernal NEJM	AZ	Alpha	74.5 (68.4–79.4)				AZ	AstraZeneca ChAdOx1 nCoV-19		[1] Bernal NEJM	https://www.nejm.org/doi/full/10.1056/nejmoa2108891
[1] Bernal NEJM	AZ	Delta	67.0 (61.3–71.8)				BNT	Pfizer-BioNTech BNT162b2		[2] Nasreen Nat. Microbiol.	https://www.nature.com/articles/s41564-021-01053-0
[1] Bernal NEJM	BNT	Alpha	93.7 (91.6–95.3)				Moderna	Moderna mRNA-1273		[3] Puranik MedRxiv	https://www.medrxiv.org/content/10.1101/2021.08.06.21261707v3
[1] Bernal NEJM	BNT	Delta	88.0 (85.3–90.1)				Novavax	Novavax NVX-CoV2373		[4] Bruxvoort BMJ	https://www.bmj.com/content/375/bmj-2021-068848
[2] Nasreen Nat. Microbiol.	AZ	Alpha	87 (47–97)	92 (41–99)	≥14 d after two doses		J&J	Johnson & Johnson Ad26.COV2.S		[5] Collie NEJM	https://www.nejm.org/doi/full/10.1056/NEJMc2119270
[2] Nasreen Nat. Microbiol.	AZ	Delta	88 (68–96)	90 (67–97)	≥14 d after two doses		Any mRNA	BNT162b2 or mRNA-1273		[6] Stowe khub	https://khub.net/web/phe-national/public-library/-/document_library/v2WsRK3ZlEig/view_file/479607329
[2] Nasreen Nat. Microbiol.	BNT	Alpha	88 (86–90)	96 (94–97)	≥14 d after two doses		CoronaVac	Sinovac CoronaVac		[7] Novavax press release 02/10/2022	https://www.prnewswire.com/news-releases/novavax-announces-positive-results-of-covid-19-vaccine-in-pediatric-population-of-prevent-19-phase-3-clinical-trial-301480238.html
[2] Nasreen Nat. Microbiol.	BNT	Beta	86 (0–98)	92 (39–99)	≥14 d after two doses					[8] FDA	https://www.fda.gov/media/146219/download
[2] Nasreen Nat. Microbiol.	BNT	Gamma	90 (76–96)	94 (59–99)	≥14 d after two doses					[9] Heath NEJM	https://www.nejm.org/doi/10.1056/NEJMoa2107659
[2] Nasreen Nat. Microbiol.	BNT	Beta or Gamma	89 (74–96)	95 (64–99)	≥14 d after two doses					[10] Shinde NEJM	https://www.nejm.org/doi/full/10.1056/NEJMoa2103055
[2] Nasreen Nat. Microbiol.	BNT	Delta	92 (89–94)	98 (96–99)	≥14 d after two doses					[11] Madhi NEJM	https://www.nejm.org/doi/full/10.1056/nejmoa2102214#null
[2] Nasreen Nat. Microbiol.	Moderna	Alpha	92 (87–95)	95 (92–97)	≥14 d after two doses					[12] Sheikh Lancet	https://www.thelancet.com/journals/lancet/article/PIIS0140-6736(21)01358-1/fulltext
[2] Nasreen Nat. Microbiol.	Moderna	Beta or Gamma	88 (10–98)							[13] Emary, Lancet	https://www.sciencedirect.com/science/article/pii/S0140673621006280?via%3Dihub#!
[2] Nasreen Nat. Microbiol.	Moderna	Delta	94 (90–97)	98 (93–100)						[14] Chemaitelly Nat Med	https://www.nature.com/articles/s41591%E2%80%90021%E2%80%9001446%E2%80%90y
[3] Puranik MedRxiv	Moderna	Alpha	86 (81–90.6)	91.6 (81–97)	Estimated due to dominant variant					[15] Andrews NEJM	https://www.nejm.org/doi/full/10.1056/NEJMoa2119451
[3] Puranik MedRxiv	BNT	Alpha	76 (69–81)	85 (73–93)	Estimated due to dominant variant					[16] Hansen MedRxiv	https://www.medrxiv.org/content/10.1101/2021.12.20.21267966v3
[3] Puranik MedRxiv	Moderna	Delta	76 (58–87)	81 (33–96.3)	Estimated due to dominant variant					[17] Andrews NEJM	https://www.nejm.org/doi/full/10.1056/NEJMoa2115481
[3] Puranik MedRxiv	BNT	Delta	42 (13–62)	75 (24–93.9)	Estimated due to dominant variant					[18] Tartof, Lancet	https://www.thelancet.com/journals/lancet/article/PIIS0140-6736(21)02183-8/fulltext
[4] Bruxvoort BMJ	Moderna	Alpha	98.4 (96.9–99.1)							[19] Buchan MedRxiv	https://www.medrxiv.org/content/10.1101/2021.12.30.21268565v2
[4] Bruxvoort BMJ	Moderna	Gamma	95.5 (90.9–97.8)							[20] Ferdinands, CDC MMWR	https://www.cdc.gov/mmwr/volumes/71/wr/mm7107e2.htm?s_cid=mm7107e2_w
[4] Bruxvoort BMJ	Moderna	Delta	86.7 (84.3–88.7)							[21] Mahase, BMJ	https://www.bmj.com/content/372/bmj.n296
[5] Collie NEJM	BNT	Omicron	70 (62–76)		Estimated due to dominant variant					[22] Abu-Raddad, NEJM	https://www.nejm.org/doi/10.1056/NEJMc2104974
[6] Stowe khub	AZ	Alpha		86 (53–96)	Hospitalization					[23] Tenforde MedRxiv	https://www.medrxiv.org/content/10.1101/2021.07.08.21259776v1
[6] Stowe khub	AZ	Delta		92 (75–97)	Hospitalization					[24] Haas, Lancet	https://www.sciencedirect.com/science/article/pii/S0140673621009478?via%3Dihub
[6] Stowe khub	BNT	Alpha		95 (78–99)	Hospitalization					[25] Hall, Lancet	https://www.sciencedirect.com/science/article/pii/S014067362100790X?via%3Dihub
[6] Stowe khub	BNT	Delta		96 (86–99)	Hospitalization					[26] Kissling, Eurosurveillance	https://www.eurosurveillance.org/content/10.2807/1560-7917.ES.2021.26.29.2100670
[7] Novavax press release 02/10/2022	Novavax	Delta	82 (32.4–95.2)							[27] Charmet, The Lancet Regional Health - Europe	https://www.sciencedirect.com/science/article/pii/S2666776221001484?via%3Dihub
[8] FDA	J&J	Beta	64 (41.2–78.7)	81.7 (46.2–95.4)	Based on trial data in South Africa where 96.3% of sequenced cases were Beta variant. ≥28 days after vaccination.					[28] Chung, BMJ	https://www.bmj.com/content/374/bmj.n1943
[8] FDA	J&J	D614G	72.0 (58.2–81.7)	85.9 (−9.4–99.7)	Based on trial data in the US where 96.3% of sequenced cases were D614G. ≥28 days after vaccination.					[29] Thomas NEJM	https://www.nejm.org/doi/full/10.1056/nejmoa2110345
[8] FDA	J&J	Gamma	68.1 (48.8–80.7)	87.6 (7.8–99.7)	Based on trial data in Brazil where 70.7% of sequenced cases were D614G. ≥28 days after vaccination.					[30] Hitchings, The Lancet Regional Health - Americas	https://www.sciencedirect.com/science/article/pii/S2667193X2100017X?via%3Dihub#!
[8] FDA	J&J	Beta	52.0 (30.3–67.4)	73.1 (40.0–89.4)	Based on trial data in South Africa where 96.3% of sequenced cases were Beta variant. ≥14 days after vaccination.					[31] Herlihy, Morbidity and Mortality Weekly Report (MMWR)	https://www.cdc.gov/mmwr/volumes/70/wr/mm7032e2.htm?s_cid=mm7032e2_w
[8] FDA	J&J	D614G	74.4 (65.0–81.6)	78.0 (33.1–94.6)	Based on trial data in the US where 96.3% of sequenced cases were D614G. ≥14 days after vaccination.					[32] Fowlkes, Morbidity and Mortality Weekly Report (MMWR)	https://www.cdc.gov/mmwr/volumes/70/wr/mm7034e4.htm?s_cid=mm7034e4_w
[8] FDA	J&J	Gamma	66.2 (51.0–77.1)	81.9 (17.0–98.1)	Based on trial data in Brazil where 70.7% of sequenced cases were D614G. ≥14 days after vaccination.					[33] Tang, Nat Med	https://www.nature.com/articles/s41591-021-01583-4
[9] Heath NEJM	Novavax	Alpha	86.3 (71.3–93.5)							[34] Li, Emerg Microbes Infect.	https://www.tandfonline.com/doi/full/10.1080/22221751.2021.1969291
[10] Shinde NEJM	Novavax	Beta	51.0 (−0.6–76.2)							[35] Thiruvengadam, SSRN	https://www.sciencedirect.com/science/article/pii/S1473309921006800?via%3Dihub
[11] Madhi NEJM	AZ	Beta	10.4 (−76.8–54.8)							[36] Ella, Lancet	https://www.sciencedirect.com/science/article/pii/S0140673621020006?via%3Dihub
[12] Sheikh Lancet	AZ	Delta	60 (53–66)							[37] Rosenberg, NEJM	https://www.nejm.org/doi/full/10.1056/NEJMoa2116063
[12] Sheikh Lancet	BNT	Delta	79 (75–82)							[38] Sadoff NEJM	https://www.nejm.org/doi/full/10.1056/NEJMoa2117608
[13] Emary Lancet	AZ	Alpha	70.4 (43.6–84.5)							[39] Tseng Nat Med	https://www.nature.com/articles/s41591-022-01753-y
[14] Chemaitelly Nat Med	Moderna	Alpha	100 (91.8–100.0)		≥14 days after the second dose					[40] Cohen-Stavi, NEJM	https://www.nejm.org/doi/full/10.1056/NEJMoa2205011
[14] Chemaitelly Nat Med	Moderna	Beta	96.4 (91.9–98.7)		≥14 days after the second dose
[15] Andrews NEJM	AZ	Omicron	48.9 (39.2–57.1)		2 to 4 weeks
[15] Andrews NEJM	AZ	Delta	82.8% (74.5–88.4)		2 to 4 weeks
[15] Andrews NEJM	BNT	Omicron	65.5 (63.9–67.0)		2 to 4 weeks
[15] Andrews NEJM	BNT	Delta	90.9 (89.6–92.0)		2 to 4 weeks
[15] Andrews NEJM	Moderna	Omicron	94.5 (90.5–96.9)		2 to 4 weeks
[15] Andrews NEJM	Moderna	Delta	75.1 (70.8–78.7)		2 to 4 weeks
[16] Hansen MedRxiv	BNT	Omicron	55.2 (23.5–73.7)
[16] Hansen MedRxiv	Moderna	Omicron	36.7 (−69.9–76.4)
[17] Andrews NEJM	AZ	Delta	67.6 (67.3–67.9)	95.2 (94.7–95.7)	2–9 Wk
[17] Andrews NEJM	BNT	Delta	89.7 (89.5–89.8)	98.7 (98.3–99.0)	2–9 Wk
[17] Andrews NEJM	AZ	Delta	57.9 (57.5–58.4)	92.1 (91.3–92.7)	10–14 Wk
[17] Andrews NEJM	BNT	Delta	80.7 (80.3–81.0)	96.8 (96.3–97.3)	10–14 Wk
[18] Tartof, Lancet	BNT	Delta	93 (85–97)		1 mo after 2nd dose
[18] Tartof, Lancet	BNT	Delta	53 (39–65)		4 mo after 2nd dose
[19] Buchan MedRxiv	Any mRNA	Omicron	36 (24–45)	55 (−106–90)	7-59 days
[19] Buchan MedRxiv	Any mRNA	Delta	89 (86–92)	94 (84–98)	7-59 days
[20] Ferdinands, CDC MMWR	Any mRNA	Delta	92 (91–94)	94 (92–96)	< 2 mo, Delta-predominant period
[20] Ferdinands, CDC MMWR	Any mRNA	Omicron	69 (62–75)	71 (51–83)	< 2 mo, Omicron-predominant period
[21] Mahase, BMJ	Novavax	Alpha	85.6 (no CI provided)
[21] Mahase, BMJ	Novavax	Beta	60 (no CI provided)
[22] Abu-Raddad, NEJM	BNT	Alpha	89.5 (85.9–92.3)	100.0 (81.7–100.0)
[22] Abu-Raddad, NEJM	BNT	Beta	75.0 (70.5–78.9)	100.0 (73.7–100.0)
[23] Tenforde MedRxiv	BNT	Alpha	84.3 (74.6–90.3)
[23] Tenforde MedRxiv	Moderna	Alpha	90.0 (82.0–94.4)
[24] Haas, Lancet	BNT	Alpha	95.3 (94.9–95.7)
[25] Hall, Lancet	BNT	Alpha	85 (74–96)
[26] Kissling, Eurosurveillance	BNT	Alpha	87 (74–93)
[27] Charmet, The Lancet Regional Health - Europe	Any mRNA	Alpha	86 (81–90)
[27] Charmet, The Lancet Regional Health - Europe	Any mRNA	Beta or Gamma	77 (63–86)
[28] Chung, BMJ	Any mRNA	Alpha	90 (85–94)	94 (59–99)
[28] Chung, BMJ	Any mRNA	Beta or Gamma	88 (61–96)	100 (No CI provided)
[29] Thomas NEJM	BNT	Beta	100 (53.5–100)
[30] Hitchings, The Lancet Regional Health - Americas	CoronaVac	Gamma	37.1 (−53.3–74.2)
[31] Herlihy, Morbidity and Mortality Weekly Report (MMWR)	BNT	Delta	78 (71–84)		Estimated due to dominant variant
[32] Fowlkes, Morbidity and Mortality Weekly Report (MMWR)	Any mRNA	Delta	66 (26–84)		Estimated due to dominant variant
[33] Tang, Nat Med	BNT	Delta	51.9 (47.0–56.4)	93.4 (85.4–97.0)
[33] Tang, Nat Med	Moderna	Delta	73.1 (67.5–77.8)	96.1 (71.6–99.5)
[34] Li, Emerg Microbes Infect.	CoronaVac or BBIBP-CorV	Delta	59 (16.0–81.6)
[35] Thiruvengadam, SSRN	AZ	Delta	63.1 (51.5–72.1)
[36] Ella, MedRxiv	BBV152	Delta	65.2 (33.1–83.0)		Efficacy in trial
[37] Rosenberg, NEJM	BNT	Delta	68.6 (66.5–70.7)	96.4 (94.5–97.8)	Estimated due to dominant variant. Age 18–49 yr. Approximately 4 mo post-vaccination.
[37] Rosenberg, NEJM	Moderna	Delta	82.0 (79.9–84.1)	97.1 (94.6–98.7)	Estimated due to dominant variant. Age 18–49 yr. Approximately 4 mo post-vaccination.
[37] Rosenberg, NEJM	J&J	Delta	69.9 (66.7–73.1)	93.7 (89.5–96.6)	Estimated due to dominant variant. Age 18–49 yr. Approximately 4 mo post-vaccination.
[37] Rosenberg, NEJM	BNT	Delta	76.1 (74.0–78.2)	94.8 (93.5–95.9)	Estimated due to dominant variant. Age 50–64 yr. Approximately 4 mo post-vaccination.
[37] Rosenberg, NEJM	Moderna	Delta	86.8 (84.9–88.6)	96.3 (94.8–97.4)	Estimated due to dominant variant. Age 50–64 yr. Approximately 4 mo post-vaccination.
[37] Rosenberg, NEJM	J&J	Delta	77.3 (73.3–81.3)	92.7 (89.2–95.3)	Estimated due to dominant variant. Age 50–64 yr. Approximately 4 mo post-vaccination.
[37] Rosenberg, NEJM	BNT	Delta	77.5 (74.9–80.1)	89.8 (88.3–91.2)	Estimated due to dominant variant. Age ≥65 yr. Approximately 4 mo post-vaccination.
[37] Rosenberg, NEJM	Moderna	Delta	84.8 (82.7–86.8)	93.9 (92.8–95.0)	Estimated due to dominant variant. Age ≥65 yr. Approximately 4 mo post-vaccination.
[37] Rosenberg, NEJM	J&J	Delta	72.0 (65.3–78.8)	81.7 (76.3–86.2)	Estimated due to dominant variant. Age ≥65 yr. Approximately 4 mo post-vaccination.
[38] Sadoff NEJM	J&J	Alpha	70.1 (35.1–87.6)		Efficacy in trial against moderate to severe–critical COVID-19 with onset at least 14 days after vaccination
[38] Sadoff NEJM	J&J	Beta	38.1 (4.2–60.4)		Efficacy in trial against moderate to severe–critical COVID-19 with onset at least 14 days after vaccination
[38] Sadoff NEJM	J&J	Gamma	36.4 (13.9–53.2)		Efficacy in trial against moderate to severe–critical COVID-19 with onset at least 14 days after vaccination
[38] Sadoff NEJM	J&J	Delta	−6.0 (−178.3–59.2)		Efficacy in trial against moderate to severe–critical COVID-19 with onset at least 14 days after vaccination
[38] Sadoff NEJM	J&J	Alpha	70.2 (35.3–87.6)		Efficacy in trial against moderate to severe–critical COVID-19 with onset at least 28 days after vaccination
[38] Sadoff NEJM	J&J	Beta	51.9 (19.1–72.2)		Efficacy in trial against moderate to severe–critical COVID-19 with onset at least 28 days after vaccination
[38] Sadoff NEJM	J&J	Gamma	36.5 (14.1–53.3)		Efficacy in trial against moderate to severe–critical COVID-19 with onset at least 28 days after vaccination
[38] Sadoff NEJM	J&J	Delta	−5.7 (−177.7–59.2)		Efficacy in trial against moderate to severe–critical COVID-19 with onset at least 28 days after vaccination
[39] Tseng Nat Med	Moderna	Delta	93.7 (92.2–94.9)		14–60 days post vaccination.
[39] Tseng Nat Med	Moderna	Omicron	44.0 (35.1–51.6)		14–90 days post vaccination.
[39] Tseng Nat Med	Moderna	Delta		99.0 (93.3–99.9)
[39] Tseng Nat Med	Moderna	Omicron		84.5 (23.0–96.9)
[40] Cohen-Stavi, NEJM	BNT	Omicron	48 (29–63)		7 to 21 days after the second dose, children 5 to 11 years of age
