# Supplementary material for: COVID-19 vaccine update: vaccine effectiveness, SARS-CoV-2 variants, boosters, adverse effects, and immune correlates of protection
Source: J Biomed Sci. 2022 Oct 15;29:82. doi: 10.1186/s12929-022-00853-8 (PMC9569411; doi:10.1186/s12929-022-00853-8)
Supplement: Supplementary file 2 — Additional file 2: Table S2. Vaccine efficacy and effectiveness in children and adolescents [file 12929_2022_853_MOESM2_ESM.xlsx]

## Sheet: Sheet1
Reference	Vaccine	Age	Variant	Infection	Severe	Note		Abbreviations	Vaccine full name		Reference List	URL
[1] Frenck NEJM	BNT	2022-12-15	Alpha	100 (78.1-100)		efficacy from the trial NCT04368728		BNT	Pfizer-BioNTech BNT162b2		[1] Frenck NEJM	https://www.nejm.org/doi/full/10.1056/nejmoa2034577
[2] Walter NEJM	BNT	2022-05-11	Alpha	90.7 (67.7-98.3)		efficacy from the trial NCT04816643		Moderna	Moderna mRNA-1273		[2] Walter NEJM	https://www.nejm.org/doi/full/10.1056/nejmoa2116298
[3] Oslon MMWR	BNT	2022-12-17	Alpha		93.7 (91.6–95.3)	effectiveness against hospitalization		CoronaVac	Sinovac CoronaVac		[3] Oslon MMWR	https://www.cdc.gov/mmwr/volumes/70/wr/mm7042e1.htm
[4] Freedman EID	BNT	12 -15	Delta	91.5 (88.2-93.9)		retrospective observation		Ad-5	CanSino Convidecia		[4] Freedman EID	https://wwwnc.cdc.gov/eid/article/27/11/21-1886_article
[5] Ali NEJM	Moderna	2022-12-17	Alpha	98.8 (97-99.7)		efficacy from the trial NCT04649151		BBIBP-CorV	Sinopharm BBIBP-CorV		[5] Ali NEJM	https://www.nejm.org/doi/full/10.1056/nejmoa2109522
[6] Creech NEJM	Moderna	2022-06-11	Delta	88 (70-95.8)		efficacy from the trial NCT04796896					[6] Creech NEJM	https://www.nejm.org/doi/full/10.1056/NEJMoa2203315
[7] Chiara Sacco Lancet	BNT	2022-05-11	Omicron	29.4 (28.5-30.2)	41.1(22.2-52.4)	retrospective observation					[7] Chiara Sacco Lancet	https://www.thelancet.com/journals/lancet/article/PIIS0140-6736(22)01185-0/
[8] Price NEJM	BNT	2022-12-17	Delta	92 (80-97)							[8] Price NEJM	https://www.nejm.org/doi/full/10.1056/NEJMoa2202826
[8] Price NEJM	BNT	2022-12-17	Omicron	40 (9-60)	79 (51-91)						[9] Dorabawila JAMA	https://jamanetwork.com/journals/jama/fullarticle/2792525
[8] Price NEJM	BNT	2022-05-11	Omicron		68 (42-82)	effectiveness against hospitalization					[10] Powell Lancet Infect Dis	https://www.thelancet.com/journals/laninf/article/PIIS1473-3099(22)00177-3
[9] Dorabawila JAMA	BNT	2022-12-17	Omicron	92 (87–95)	68 (63-72)	retrospective observation, effectiviness against hospitalization					[11] Zambrano MMWR	https://www.cdc.gov/mmwr/volumes/71/wr/mm7102e1.htm
[9] Dorabawila JAMA	BNT	2022-05-11	Omicron	88 (10–98)	66 (64-67)	retrospective observation, effectiviness against hospitalization					[12] Olson NEJM	https://www.nejm.org/doi/full/10.1056/NEJMoa2117995
[10] Powell Lancet Infect Dis	BNT	2022-12-15	Delta	93.2 (81.5–97.5)		effectiveness against symptomatic disease, days 7-13 after 2 doses					[13] Fleming-Dutra JAMA	https://jamanetwork.com/journals/jama/fullarticle/2792524
[10] Powell Lancet Infect Dis	BNT	2022-12-15	Omicron	83.1 (78.2–86.9)		effectiveness against symptomatic disease, days 7-13 after 2 doses					[14] Han Lancet Infect Dis	https://www.thelancet.com/journals/laninf/article/PIIS1473-3099(21)00319-4/fulltext
[10] Powell Lancet Infect Dis	BNT	16-17	Delta	75.9 (74·3–77·3)		effectiveness against symptomatic disease, days 14-20 after 2 doses					[15] Zhu Clin Infect Dis	https://academic.oup.com/cid/advance-article/doi/10.1093/cid/ciab845/6374123
[10] Powell Lancet Infect Dis	BNT	16-17	Omicron	52.7 (43.3–60.5)		effectiveness against symptomatic disease, days 21-27 after 2 doses
[11] Zambrano MMWR	BNT	2022-12-17	Omicron		91 (78–97)	effectiveness against multisystem inflammatory syndrome
[12] Olson NEJM	BNT	2022-12-17	Alpha	93 (83-97)		effectiveness against hospitalization
[13] Fleming-Dutra JAMA	BNT	2022-05-11	Omicron	60.1 (54.7-64.8)		effectiveness against symptomatic disease, week 2-4 after 2 doses
[13] Fleming-Dutra JAMA	BNT	2022-12-15	Omicron	59.5 (44.3-70.6)		effectiveness against symptomatic disease, week 2-4 after 2 doses
[14] Han Lancet Infect Dis	CoronaVac	2022-03-17	Alpha	96.8(93.1-98.8)		efficacy from the trial NCT04551547
[15] Zhu Clin Infect Dis	Ad-5	2022-06-17	Alpha	98 (93-99.5)		efficacy from the trial NCT04566770
