# Supplementary material for: COVID-19 vaccine update: vaccine effectiveness, SARS-CoV-2 variants, boosters, adverse effects, and immune correlates of protection
Source: J Biomed Sci. 2022 Oct 15;29:82. doi: 10.1186/s12929-022-00853-8 (PMC9569411; doi:10.1186/s12929-022-00853-8)
Supplement: Supplementary file 3 — Additional file 3: Table S3. Vaccine booster effectiveness against viral variants. Studies of vaccine booster effectiveness against viral variants. Related to Table 2. [file 12929_2022_853_MOESM3_ESM.xlsx]

## Sheet: Sheet1
Reference	Primary	Booster	Variant	Infection	Severe	Note		Abbreviations	Vaccine full name		Reference List	URL
[1] Tartof, Lancet	BNT	BNT	Delta	88 (86–89)	97 (95–98)			AZ	AstraZeneca ChAdOx1 nCoV-19		[1] Tartof, Lancet	https://www.thelancet.com/journals/lanam/article/PIIS2667-193X(22)00015-1/fulltext#seccesectitle0017
[1] Tartof, Lancet	BNT	X	Delta		90 (86–92)	within 1 month		BNT	Pfizer-BioNTech BNT162b2		[2] Andrews, NEJM	https://www.nejm.org/doi/10.1056/NEJMoa2119451
[1] Tartof, Lancet	BNT	X	Delta		88 (85–90)	at > 7 month		Moderna	Moderna mRNA-1273		[3] Tartof, Lancet Preprint	https://papers.ssrn.com/sol3/papers.cfm?abstract_id=4011905
[2] Andrews, NEJM	AZ	X	Omicron	no effect		15 weeks after		Novavax	Novavax NVX-CoV2373		[4] Chile. Early estimates of the effectiveness of booster shots in Chile	https://www.minsal.cl/wp-content/uploads/2021/10/2021-10-07-EFECTIVIDAD-DOSIS-DE-REFUERZO_ENG.pdf
[2] Andrews, NEJM	BNT	X	Omicron	88.0 (65.9-95.8)		2-9 weeks after dose 2		J&J	Johnson & Johnson Ad26.COV2.S		[5] Andrews, medRxiv	https://www.medrxiv.org/content/10.1101/2021.11.15.21266341v1.full-text
[2] Andrews, NEJM	BNT	X	Omicron	34-37		15 weeks after dose 2		Any mRNA	BNT162b2 or mRNA-1273		[6] Thompson, CDC MMWR	https://www.cdc.gov/mmwr/volumes/71/wr/mm7104e3.htm
[2] Andrews, NEJM	AZ	BNT	Omicron	71.4 (41.8-86.0)		2 weeks after booster		CoronaVac	Sinovac CoronaVac		[7] Patalon, JAME Intern Med	https://jamanetwork.com/journals/jamainternalmedicine/fullarticle/2786890
[2] Andrews, NEJM	BNT	BNT	Omicron	75.5 (56.1-86.3)		2 weeks after booster					[8] Bar-On, NEJM	https://www.nejm.org/doi/10.1056/NEJMoa2114255
[2] Andrews, NEJM	AZ	X	Delta	41.8 (39.4-44.1)		25+ weeks after dose 2					[9] Barda, Lancet	https://www.thelancet.com/journals/lancet/article/PIIS0140-6736(21)02249-2/fulltext
[2] Andrews, NEJM	AZ	BNT	Delta	93.8 (93.2-94.3)							[10] Accorsi, JAMA	https://jamanetwork.com/journals/jama/fullarticle/2788485
[2] Andrews, NEJM	BNT	X	Delta	63.5 (61.4-65.5)		25+ weeks after dose 2					[11] Buchan, medRxiv	https://www.medrxiv.org/content/10.1101/2021.12.30.21268565v2
[2] Andrews, NEJM	BNT	BNT	Delta	92.6 (92.0-93.1)							[12] Tseng, Nat Med	https://www.nature.com/articles/s41591-022-01753-y
[3] Tartof, Lancet Preprint	BNT	X	Omicron		60 (43−72)	<3 months (ED admission)					[13] Covid-19 Vaccine Effectiveness Assessment in Chile, WHO	https://cdn.who.int/media/docs/default-source/blue-print/chile_rafael-araos_who-vr-call_25oct2021.pdf?sfvrsn=7a7ca72a_7
[3] Tartof, Lancet Preprint	BNT	X	Omicron		41 (32−50)	≥6 months (ED admission)					[14] Abu-Raddad, NEJM	https://www.nejm.org/doi/full/10.1056/NEJMoa2200797
[3] Tartof, Lancet Preprint	BNT	BNT	Omicron		78 (73−82)	<3 months (ED admission)					[15] Jara, Lancet Global Health	https://www.thelancet.com/journals/langlo/article/PIIS2214-109X(22)00112-7/fulltext
[3] Tartof, Lancet Preprint	BNT	BNT	Omicron		48 (14−69)	≥3 months (ED admission)					[16] Suah, Emerging Microbes & Infections	https://www.tandfonline.com/doi/citedby/10.1080/22221751.2022.2072773
[3] Tartof, Lancet Preprint	BNT	X	Omicron		68 (58−75)	Hospitalization *Up to four months following a third dose					[17] Accorsi, NEJM	https://www.nejm.org/doi/full/10.1056/NEJMc2203165
[3] Tartof, Lancet Preprint	BNT	BNT	Omicron		89 (84−92)	Hospitalization *Up to four months following a third dose					[18] Kirsebom, The Lancet Infectious Diseases	https://www.nejm.org/doi/full/10.1056/NEJMoa2205011
[5] Andrews, medRxiv	AZ	BNT	Delta	93.1 (91.7-94.3)		>50 y/o, 14 days after booster					[19] Link-Gelles, MMWR	https://www.cdc.gov/mmwr/volumes/71/wr/mm7129e1.htm
[5] Andrews, medRxiv	BNT	BNT	Delta	94.0 (93.4-94.6)		>50 y/o, 14 days after booster
[6] Thompson, CDC MMWR	Any mRNA	Any mRNA	Delta		94 (93–94)	emergency department and urgent care encounters
[6] Thompson, CDC MMWR	Any mRNA	Any mRNA	Omicron		82 (79–84)	emergency department and urgent care encounters
[6] Thompson, CDC MMWR	Any mRNA	Any mRNA	Delta		94 (93–95)	hospitalizations
[6] Thompson, CDC MMWR	Any mRNA	Any mRNA	Omicron		90 (80–94)	hospitalizations
[6] Thompson, CDC MMWR	Any mRNA	X	Delta		76-85	emergency department and urgent care encounters, before/after 180 days after dose 2
[6] Thompson, CDC MMWR	Any mRNA	X	Omicron		38-52	emergency department and urgent care encounters, before/after 180 days after dose 2
[6] Thompson, CDC MMWR	Any mRNA	X	Delta		81-90	hospitalizations, before/after 180 days after dose 2
[6] Thompson, CDC MMWR	Any mRNA	X	Omicron		57-81	hospitalizations, before/after 180 days after dose 2
[7] Patalon, JAME Intern Med	BNT	BNT	Delta	85 (83-86)*	92 (87-95)*	*relative VE compared to 2 doses of BNT, 2 weeks after dose three
[9] Barda, Lancet	BNT	BNT	Delta	93 (88-97)*	92 (82-97)*	hospitalization *relative VE compared to 2 doses of BNT, 1week after dose three
[9] Barda, Lancet	BNT	BNT	Delta		81 (59-97)*	Death *relative VE compared to 2 doses of BNT, 1 week after dose three
[10] Accorsi, JAMA	Any mRNA	Any mRNA	Omicron	67.3 (65.0-69.4)
[10] Accorsi, JAMA	Any mRNA	Any mRNA	Delta	93 (92.9-94.1)
[11] Buchan, medRxiv	Any mRNA	X	Delta	89 (86-92)		7-59 days after a second dose
[11] Buchan, medRxiv	Any mRNA	X	Delta	80 (74-84)		after ≥240 days
[11] Buchan, medRxiv	Any mRNA	Any mRNA	Delta	97 (96-98)	99 (98-99)	≥7 days after a third dose
[11] Buchan, medRxiv	Any mRNA	X	Omicron	36 (24-45)		7-59 days after a second dose
[11] Buchan, medRxiv	Any mRNA	X	Omicron	no protection		≥180 days
[11] Buchan, medRxiv	Any mRNA	Any mRNA	Omicron	61 (56-65)	95 (87-98)	≥7 days after a third dose
[12] Tseng, Nat Med	Moderna	X	Omicron	44.0 (35.1–51.6)		14–90 days
[12] Tseng, Nat Med	Moderna	Moderna	Delta	93.7 (92.2–94.9)	>99%	14–60 days
[12] Tseng, Nat Med	Moderna	Moderna	Delta	86.0 (78.1–91.1)		>60 days
[12] Tseng, Nat Med	Moderna	Moderna	Omicron	71.6 (69.7–73.4)	>99%	14–60 days
[12] Tseng, Nat Med	Moderna	Moderna	Omicron	47.4 (40.5–53.5)		>60 days
[13] Covid-19 Vaccine Effectiveness Assessment in Chile, WHO	CoronaVac	X	NA	50.18 (49.71–50.64)	83.34 (82.87–83.79)	14 days after second dose
[13] Covid-19 Vaccine Effectiveness Assessment in Chile, WHO	CoronaVac	AZ	NA	90.53 (89.48–91.47)	97.06 (96.09–97.80)	14 days after third dose
[13] Covid-19 Vaccine Effectiveness Assessment in Chile, WHO	CoronaVac	BNT	NA	93.18 (91.52–94.52)	91.23 (86.74–94.19)	14 days after third dose
[13] Covid-19 Vaccine Effectiveness Assessment in Chile, WHO	CoronaVac	CoronaVac	NA	70.89 (65.02–75.78)	80.77 (72.57–86.51)	14 days after third dose
[14] Abu-Raddad, NEJM	BNT	BNT	Delta	86.1 (67.3-94.1)		*relative effectiveness as compared to two dose
[14] Abu-Raddad, NEJM	BNT	BNT	Omicron	49.4 (47.1-51.6)*	76.5 (55.9-87.5)*	*relative effectiveness as compared to two dose
[14] Abu-Raddad, NEJM	Moderna	Moderna	Omicron	47.3 (40.7-53.3)
[15] Jara, Lancet Global Health	CoronaVac	CoronaVac	NA	78.8 (76.8–80.6)	86.3 (83.7–88.5)*	*hospitalization
[15] Jara, Lancet Global Health	CoronaVac	BNT	NA	96.5 (96.2–96.7)	96.1 (95.3–96.9)*	*hospitalization
[15] Jara, Lancet Global Health	CoronaVac	AZ	NA	93.2 (92.9–93.6)	97.7 (97.3–98.0)*	*hospitalization
[16] Suah, Emerging Microbes & Infections	BNT	BNT	Delta	89.44 (89.17-89.71)		*relative effectiveness compared to two dose of BNT162b2
[16] Suah, Emerging Microbes & Infections	CoronaVac	AZ	Delta	88.27 (87.29-89.18)		*relative effectiveness compared to two dose of BNT162b3
[16] Suah, Emerging Microbes & Infections	CoronaVac	BNT	Delta	85.11 (84.87-85.34)		*relative effectiveness compared to two dose of BNT162b4
[16] Suah, Emerging Microbes & Infections	CoronaVac	CoronaVac	Delta	82.25 (81.64-82.85)		*relative effectiveness compared to two dose of BNT162b5
[16] Suah, Emerging Microbes & Infections	AZ	BNT	Delta	86.59 (85.95-87.19)		*relative effectiveness compared to two dose of BNT162b6
[16] Suah, Emerging Microbes & Infections	AZ	AZ	Delta	76.08 (75.17-76.96)		*relative effectiveness compared to two dose of BNT162b7
[16] Suah, Emerging Microbes & Infections	BNT	BNT	Omicron	51.08 (50.29-51.87)		*relative effectiveness compared to two dose of BNT162b8
[16] Suah, Emerging Microbes & Infections	CoronaVac	AZ	Omicron	49.05 (46.74-51.26)		*relative effectiveness compared to two dose of BNT162b9
[16] Suah, Emerging Microbes & Infections	CoronaVac	BNT	Omicron	47.64 (46.95-48.32)		*relative effectiveness compared to two dose of BNT162b10
[16] Suah, Emerging Microbes & Infections	CoronaVac	CoronaVac	Omicron	33.42 (31.85-34.95)		*relative effectiveness compared to two dose of BNT162b11
[16] Suah, Emerging Microbes & Infections	AZ	BNT	Omicron	52.96 (51.59-54.29)		*relative effectiveness compared to two dose of BNT162b12
[16] Suah, Emerging Microbes & Infections	AZ	AZ	Omicron	30.14 (28.39-31.84)		*relative effectiveness compared to two dose of BNT162b13
[17] Accorsi, NEJM	J&J	X	Omicron	17.8 (4.3-29.5)		14 days to 1 month since last dose
[17] Accorsi, NEJM	J&J	J&J	Omicron	27.9 (18.3-36.5)		14 days to 1 month since last dose
[17] Accorsi, NEJM	J&J	Any mRNA	Omicron	61.3 (58.4-64.0)		14 days to 1 month since last dose
[17] Accorsi, NEJM	Any mRNA	Any mRNA	Omicron	68.9 (68.3-69.5)		14 days to 1 month since last dose
[17] Accorsi, NEJM	J&J	X	Omicron	8.4 (1.5-14.8)		2 to 4 months since last dose
[17] Accorsi, NEJM	J&J	J&J	Omicron	29.2 (23.1-34.8)		2 to 4 months since last dose
[17] Accorsi, NEJM	J&J	Any mRNA	Omicron	54.3 (52.2-56.3)		2 to 4 months since last dose
[17] Accorsi, NEJM	Any mRNA	Any mRNA	Omicron	62.8 (62.2-63.4)		2 to 4 months since last dose
[18] Kirsebom, The Lancet Infectious Diseases	BNT, AZ, or Moderna	X	BA.1	14.8 (12.9-16.7)		25 weeks or more after two doses
[18] Kirsebom, The Lancet Infectious Diseases	BNT, AZ, or Moderna	X	BA.2	27.8 (25.9-29.7)		25 weeks or more after two doses
[18] Kirsebom, The Lancet Infectious Diseases	BNT, AZ, or Moderna	Any mRNA	BA.1	70.6 (68.9-72.2)		1 week after the third dose
[18] Kirsebom, The Lancet Infectious Diseases	BNT, AZ, or Moderna	Any mRNA	BA.2	74.0 (70.8-76.9)		1 week after the third dose
[18] Kirsebom, The Lancet Infectious Diseases	BNT, AZ, or Moderna	Any mRNA	BA.1	37.4 (35.8–39.0)		15 or more weeks after the third dose
[18] Kirsebom, The Lancet Infectious Diseases	BNT, AZ, or Moderna	Any mRNA	BA.2	43.7 (42.3–45.1)		15 or more weeks after the third dose
[19] Link-Gelles, MMWR	Any mRNA	Any mRNA	BA.1		92 (91–93)	7–119 days after receipt of dose 3
[19] Link-Gelles, MMWR	Any mRNA	Any mRNA	BA.1		85 (81–89)	≥120 days after receipt of dose 3
[19] Link-Gelles, MMWR	Any mRNA	Any mRNA	BA.2/BA.2.12.1		69 (58–76)	7–119 days after receipt of dose 3
[19] Link-Gelles, MMWR	Any mRNA	Any mRNA	BA.2/BA.2.12.1		52 (44–59)	≥120 days after receipt of dose 3
[19] Link-Gelles, MMWR	Any mRNA	Any mRNA	BA.2/BA.2.12.1		55 (46–62)	≥120 days after receipt of dose 3, adults aged ≥50 years
[19] Link-Gelles, MMWR	Any mRNA	Any mRNA	BA.2/BA.2.12.1		80 (71–85)	≥7 days after a fourth dose, adults aged ≥50 years
[20] Mayr, NEJM	Ad26.COV2.S	Ad26.COV2.S	NA	1*	1*	*Adjusted rate ratio compared to homologous boosters
[20] Mayr, NEJM	Ad26.COV2.S	Any mRNA	NA	0.49 (0.40-0.60)*	0.33 (0.09-1.23)	*Adjusted rate ratio compared to homologous boosters
[20] Mayr, NEJM	Any mRNA	Any mRNA	NA	1*	1*	*Adjusted rate ratio compared to homologous boosters
[20] Mayr, NEJM	Any mRNA	Ad26.COV2.S	NA	1.10 (0.90-13.5)*	1.00 (0.25-3.99)*	*Adjusted rate ratio compared to homologous boosters
