# Supplementary material for: COVID-19 vaccine update: vaccine effectiveness, SARS-CoV-2 variants, boosters, adverse effects, and immune correlates of protection
Source: J Biomed Sci. 2022 Oct 15;29:82. doi: 10.1186/s12929-022-00853-8 (PMC9569411; doi:10.1186/s12929-022-00853-8)
Supplement: Supplementary file 4 — Additional file 4: Table S4. Heterologous booster lab data. Studies of heterologous vaccine boosters and their immunogenicity. Related to Table 3. [file 12929_2022_853_MOESM4_ESM.xlsx]

## Sheet: Supplementary Table 3
Paper	Location	Primary	Booster	n	Assay type	Result	Note			Reference List
[1] Atmar NEJM	US	BNT/BNT	BNT	50	IgG serum binding antibody titer (GMT)	3164 (2649–3779)	* Day 29			[1] Atmar NEJM	https://www.nejm.org/doi/full/10.1056/NEJMoa2116414
[1] Atmar NEJM	US	BNT/BNT	mRNA	51	IgG serum binding antibody titer (GMT)	5231 (4274–6402)	* Day 29			[2] Munro Lancet	https://www.thelancet.com/journals/lancet/article/PIIS0140-6736(21)02717-3/fulltext
[1] Atmar NEJM	US	BNT/BNT	Ad26.COV2.S	53	IgG serum binding antibody titer (GMT)	2600 (2086–3240)	* Day 29			[3] Li Nature Med	https://www.nature.com/articles/s41591-021-01677-z
[1] Atmar NEJM	US	mRNA/mRNA	BNT	50	IgG serum binding antibody titer (GMT)	5273 (4567–6088)	* Day 29			[4] Keskin J Med Virology	https://onlinelibrary.wiley.com/doi/10.1002/jmv.27350
[1] Atmar NEJM	US	mRNA/mRNA	mRNA	51	IgG serum binding antibody titer (GMT)	6224 (5282–7333)	* Day 29			[5] Angkesakwinai Medrxiv	https://www.medrxiv.org/content/10.1101/2021.11.29.21266947v3
[1] Atmar NEJM	US	mRNA/mRNA	Ad26.COV2.S	53	IgG serum binding antibody titer (GMT)	4560 (3544–5867)	* Day 29			[6] Mok Am J Respir Crit Care Med	https://www.atsjournals.org/doi/10.1164/rccm.202111-2655LE
[1] Atmar NEJM	US	Ad26.COV2.S	BNT	51	IgG serum binding antibody titer (GMT)	2277 (1833–2828)	* Day 29			[7] Chang Nature Med	https://www.nature.com/articles/s41591-022-01704-7
[1] Atmar NEJM	US	Ad26.COV2.S	mRNA	49	IgG serum binding antibody titer (GMT)	2986 (2478–3598)	* Day 29			[8] Sablerolles NEJM	https://www.nejm.org/doi/full/10.1056/NEJMoa2116747
[1] Atmar NEJM	US	Ad26.COV2.S	Ad26.COV2.S	50	IgG serum binding antibody titer (GMT)	369 (291–467)	* Day 29			[9] Huat Medrxiv	https://www.medrxiv.org/content/10.1101/2021.10.14.21264981v1
[1] Atmar NEJM	US	BNT/BNT	BNT	50	Th1 CD4+ T cell, Median % (P25-P75)	0.11 (0.08-0.20) >> 0.21 (0.18-0.42)	* Day 1 >> Day 15			[10] Costa Clemens Lancet	https://www.thelancet.com/journals/lancet/article/PIIS0140-6736(22)00094-0/fulltext
[1] Atmar NEJM	US	BNT/BNT	mRNA	51	Th1 CD4+ T cell, Median % (P25-P75)	0.14 (0.06-0.19) >> 0.32 (0.15-0.50)	* Day 1 >> Day 15			[11] Ireland Medrxiv	https://www.medrxiv.org/content/10.1101/2021.11.22.21266692v1
[1] Atmar NEJM	US	BNT/BNT	Ad26.COV2.S	53	Th1 CD4+ T cell, Median % (P25-P75)	0.11 (0.08-0.32) >> 0.18 (0.10-0.37)	* Day 1 >> Day 15			[12] Tan Medrxiv	https://www.medrxiv.org/content/10.1101/2021.12.02.21267198v1
[1] Atmar NEJM	US	mRNA/mRNA	BNT	50	Th1 CD4+ T cell, Median % (P25-P75)	0.26 (0.15-0.53) >> 0.33 (0.25-0.60)	* Day 1 >> Day 15
[1] Atmar NEJM	US	mRNA/mRNA	mRNA	51	Th1 CD4+ T cell, Median % (P25-P75)	0.24 (0.14-0.35) >> 0.48 (0.29-0.65)	* Day 1 >> Day 15
[1] Atmar NEJM	US	mRNA/mRNA	Ad26.COV2.S	53	Th1 CD4+ T cell, Median % (P25-P75)	0.34 (0.17-0.48) >> 0.39 (0.23-0.67)	* Day 1 >> Day 15
[1] Atmar NEJM	US	Ad26.COV2.S	BNT	51	Th1 CD4+ T cell, Median % (P25-P75)	0.06 (0.03-0.11) >> 0.21 (0.11-0.35)	* Day 1 >> Day 15
[1] Atmar NEJM	US	Ad26.COV2.S	mRNA	49	Th1 CD4+ T cell, Median % (P25-P75)	0.13 (0.11-0.50) >> 0.26 (0.23-0.45)	* Day 1 >> Day 15
[1] Atmar NEJM	US	Ad26.COV2.S	Ad26.COV2.S	50	Th1 CD4+ T cell, Median % (P25-P75)	0.10 (0.05-0.14) >> 0.09 (0.06-0.17)	* Day 1 >> Day 15
[1] Atmar NEJM	US	BNT/BNT	BNT	50	Th2 CD4+ T cell, Median % (P25-P75)	0.00 (-0.00-0.02) >> 0.02 (0.01-0.04)	* Day 1 >> Day 15
[1] Atmar NEJM	US	BNT/BNT	mRNA	51	Th2 CD4+ T cell, Median % (P25-P75)	-0.00 (-0.02-0.01) >> 0.01 (0.00-0.03)	* Day 1 >> Day 15
[1] Atmar NEJM	US	BNT/BNT	Ad26.COV2.S	53	Th2 CD4+ T cell, Median % (P25-P75)	0.00 (-0.00-0.01) >> 0.00 (-0.00-0.01)	* Day 1 >> Day 15
[1] Atmar NEJM	US	mRNA/mRNA	BNT	50	Th2 CD4+ T cell, Median % (P25-P75)	0.01 (0.01-0.03) >> 0.03 (0.01-0.06)	* Day 1 >> Day 15
[1] Atmar NEJM	US	mRNA/mRNA	mRNA	51	Th2 CD4+ T cell, Median % (P25-P75)	0.00 (-0.00-0.01) >> 0.03 (0.03-0.07)	* Day 1 >> Day 15
[1] Atmar NEJM	US	mRNA/mRNA	Ad26.COV2.S	53	Th2 CD4+ T cell, Median % (P25-P75)	0.03 (0.00-0.04) >> 0.02 (0.01-0.03)	* Day 1 >> Day 15
[1] Atmar NEJM	US	Ad26.COV2.S	BNT	51	Th2 CD4+ T cell, Median % (P25-P75)	0.00 (0.00-0.01) >> 0.01 (-0.00-0.01)	* Day 1 >> Day 15
[1] Atmar NEJM	US	Ad26.COV2.S	mRNA	49	Th2 CD4+ T cell, Median % (P25-P75)	-0.00 (-0.01-0.00) >> 0.00 (-0.01-0.01)	* Day 1 >> Day 15
[1] Atmar NEJM	US	Ad26.COV2.S	Ad26.COV2.S	50	Th1 CD8+ T cell, Median % (P25-P75)	0.00 (-0.01-0.00) >> 0.00 (-0.00-0.01)	* Day 1 >> Day 15
[1] Atmar NEJM	US	BNT/BNT	BNT	50	Th1 CD8+ T cell, Median % (P25-P75)	0.03 (0.01-0.16) >> 0.11 (0.02-0.98)	* Day 1 >> Day 15
[1] Atmar NEJM	US	BNT/BNT	mRNA	51	Th1 CD8+ T cell, Median % (P25-P75)	0.02 (-0.00-0.07) >> 0.08 (0.02-0.35)	* Day 1 >> Day 15
[1] Atmar NEJM	US	BNT/BNT	Ad26.COV2.S	53	Th1 CD8+ T cell, Median % (P25-P75)	0.06 (0.04-0.10) >> 0.13 (0.06-0.39)	* Day 1 >> Day 15
[1] Atmar NEJM	US	mRNA/mRNA	BNT	50	Th1 CD8+ T cell, Median % (P25-P75)	0.02 (0.01-0.03) >> 0.08 (0.01-0.19)	* Day 1 >> Day 15
[1] Atmar NEJM	US	mRNA/mRNA	mRNA	51	Th1 CD8+ T cell, Median % (P25-P75)	0.02 (-0.00-0.06) >> 0.06 (0.02-0.14)	* Day 1 >> Day 15
[1] Atmar NEJM	US	mRNA/mRNA	Ad26.COV2.S	53	Th1 CD8+ T cell, Median % (P25-P75)	0.03 (0.01-0.05) >> 0.11 (0.06-0.23)	* Day 1 >> Day 15
[1] Atmar NEJM	US	Ad26.COV2.S	BNT	51	Th1 CD8+ T cell, Median % (P25-P75)	0.17 (0.08-1.17) >> 0.83 (0.21-3.81)	* Day 1 >> Day 15
[1] Atmar NEJM	US	Ad26.COV2.S	mRNA	49	Th1 CD8+ T cell, Median % (P25-P75)	0.32 (0.09-1.03) >> 0.66 (0.12-2.49)	* Day 1 >> Day 15
[1] Atmar NEJM	US	Ad26.COV2.S	Ad26.COV2.S	50	Th1 CD8+ T cell, Median % (P25-P75)	0.19 (0.08-1.10) >> 0.15 (0.05-0.70)	* Day 1 >> Day 15
[2] Munro Lancet	UK	ChAdOx1/ChAdOx1	control (Group 1)	93	anti-spike IgG, ELU/mL	801 (664–967)
[2] Munro Lancet	UK	ChAdOx1/ChAdOx1	ChAdOx1	100	anti-spike IgG, ELU/mL	2457 (2058–2933)
[2] Munro Lancet	UK	ChAdOx1/ChAdOx1	NVX-CoV2373	96	anti-spike IgG, ELU/mL	6975 (5829–8347)
[2] Munro Lancet	UK	ChAdOx1/ChAdOx1	NVX-CoV2373 (half)	97	anti-spike IgG, ELU/mL	4634 (3794–5660)
[2] Munro Lancet	UK	ChAdOx1/ChAdOx1	control (Group 2)	93	anti-spike IgG, ELU/mL	763 (630–924)
[2] Munro Lancet	UK	ChAdOx1/ChAdOx1	BNT162b2	95	anti-spike IgG, ELU/mL	20 517 (17 718–23 757)
[2] Munro Lancet	UK	ChAdOx1/ChAdOx1	VLA2001	95	anti-spike IgG, ELU/mL	1835 (1514–2224)
[2] Munro Lancet	UK	ChAdOx1/ChAdOx1	VLA2001 (half)	107	anti-spike IgG, ELU/mL	1430 (1198–1707)
[2] Munro Lancet	UK	ChAdOx1/ChAdOx1	Ad26.COV2.S	101	anti-spike IgG, ELU/mL	5517 (4647–6548)
[2] Munro Lancet	UK	ChAdOx1/ChAdOx1	control (Group 3)	102	anti-spike IgG, ELU/mL	852 (697–1041)
[2] Munro Lancet	UK	ChAdOx1/ChAdOx1	BNT162b2 (half)	105	anti-spike IgG, ELU/mL	16 045 (13 449–19 143)
[2] Munro Lancet	UK	ChAdOx1/ChAdOx1	mRNA1273	98	anti-spike IgG, ELU/mL	31 111 (26 363–36 714)
[2] Munro Lancet	UK	ChAdOx1/ChAdOx1	CVnCoV	105	anti-spike IgG, ELU/mL	3996 (3397–4700)
[2] Munro Lancet	UK	BNT/BNT	control (Group 1)	111	anti-spike IgG, ELU/mL	2541 (2110–3060)
[2] Munro Lancet	UK	BNT/BNT	ChAdOx1	98	anti-spike IgG, ELU/mL	13 424 (11 702–15 399)
[2] Munro Lancet	UK	BNT/BNT	NVX-CoV2373	103	anti-spike IgG, ELU/mL	10 862 (9009–13 097)
[2] Munro Lancet	UK	BNT/BNT	NVX-CoV2373 (half)	99	anti-spike IgG, ELU/mL	8550 (7210–10 138)
[2] Munro Lancet	UK	BNT/BNT	control (Group 2)	97	anti-spike IgG, ELU/mL	3197 (2714–3767)
[2] Munro Lancet	UK	BNT/BNT	BNT162b2	96	anti-spike IgG, ELU/mL	27 242 (24 148–30 731)
[2] Munro Lancet	UK	BNT/BNT	VLA2001	99	anti-spike IgG, ELU/mL	4204 (3640–4856)
[2] Munro Lancet	UK	BNT/BNT	VLA2001 (half)	98	anti-spike IgG, ELU/mL	3721 (3200–4326)
[2] Munro Lancet	UK	BNT/BNT	Ad26.COV2.S	89	anti-spike IgG, ELU/mL	17 079 (14 488–20 133)
[2] Munro Lancet	UK	BNT/BNT	control (Group 3)	100	anti-spike IgG, ELU/mL	3029 (2556–3589)
[2] Munro Lancet	UK	BNT/BNT	BNT162b2 (half)	94	anti-spike IgG, ELU/mL	23 082 (19 971–26 678)
[2] Munro Lancet	UK	BNT/BNT	mRNA1273	92	anti-spike IgG, ELU/mL	33 768 (27 816–40 993)
[2] Munro Lancet	UK	BNT/BNT	CVnCoV	94	anti-spike IgG, ELU/mL	7613 (6515–8897)
[2] Munro Lancet	UK	ChAdOx1/ChAdOx1	control (Group 1)	93	Pseudovirus neutralizing antibody (GMT) Delta NT50	20·0 (15·6–25·7)
[2] Munro Lancet	UK	ChAdOx1/ChAdOx1	ChAdOx1	100	Pseudovirus neutralizing antibody (GMT) Delta NT50	48·9 (39·7–60·2)
[2] Munro Lancet	UK	ChAdOx1/ChAdOx1	NVX-CoV2373	96	Pseudovirus neutralizing antibody (GMT) Delta NT50	124 (99–156)
[2] Munro Lancet	UK	ChAdOx1/ChAdOx1	NVX-CoV2373 (half)	97	Pseudovirus neutralizing antibody (GMT) Delta NT50	87·2 (68·5–111)
[2] Munro Lancet	UK	ChAdOx1/ChAdOx1	control (Group 2)	93	Pseudovirus neutralizing antibody (GMT) Delta NT50	20·4 (16·4–25·5)
[2] Munro Lancet	UK	ChAdOx1/ChAdOx1	BNT162b2	95	Pseudovirus neutralizing antibody (GMT) Delta NT50	315 (254–391)
[2] Munro Lancet	UK	ChAdOx1/ChAdOx1	VLA2001	95	Pseudovirus neutralizing antibody (GMT) Delta NT50	35·2 (28·4–43·7)
[2] Munro Lancet	UK	ChAdOx1/ChAdOx1	VLA2001 (half)	107	Pseudovirus neutralizing antibody (GMT) Delta NT50	31·1 (25·6–37·7)
[2] Munro Lancet	UK	ChAdOx1/ChAdOx1	Ad26.COV2.S	101	Pseudovirus neutralizing antibody (GMT) Delta NT50	125 (99–159)
[2] Munro Lancet	UK	ChAdOx1/ChAdOx1	control (Group 3)	102	Pseudovirus neutralizing antibody (GMT) Delta NT50	18·6 (14·7–23·5)
[2] Munro Lancet	UK	ChAdOx1/ChAdOx1	BNT162b2 (half)	105	Pseudovirus neutralizing antibody (GMT) Delta NT50	321·3 (262·4–393·5)
[2] Munro Lancet	UK	ChAdOx1/ChAdOx1	mRNA1273	98	Pseudovirus neutralizing antibody (GMT) Delta NT50	559·7 (441·3–709·9)
[2] Munro Lancet	UK	ChAdOx1/ChAdOx1	CVnCoV	105	Pseudovirus neutralizing antibody (GMT) Delta NT50	64·5 (54·2–76·7)
[2] Munro Lancet	UK	BNT/BNT	control (Group 1)	111	Pseudovirus neutralizing antibody (GMT) Delta NT50	37·9 (30·5–47·1)
[2] Munro Lancet	UK	BNT/BNT	ChAdOx1	98	Pseudovirus neutralizing antibody (GMT) Delta NT50	260 (217–313)
[2] Munro Lancet	UK	BNT/BNT	NVX-CoV2373	103	Pseudovirus neutralizing antibody (GMT) Delta NT50	165 (131–209)
[2] Munro Lancet	UK	BNT/BNT	NVX-CoV2373 (half)	99	Pseudovirus neutralizing antibody (GMT) Delta NT50	131 (106–163)
[2] Munro Lancet	UK	BNT/BNT	control (Group 2)	97	Pseudovirus neutralizing antibody (GMT) Delta NT50	56·5 (43·6–73·3)
[2] Munro Lancet	UK	BNT/BNT	BNT162b2	96	Pseudovirus neutralizing antibody (GMT) Delta NT50	392 (320–479)
[2] Munro Lancet	UK	BNT/BNT	VLA2001	99	Pseudovirus neutralizing antibody (GMT) Delta NT50	67·1 (55·4–81·2)
[2] Munro Lancet	UK	BNT/BNT	VLA2001 (half)	98	Pseudovirus neutralizing antibody (GMT) Delta NT50	54·7 (45·1–66·4)
[2] Munro Lancet	UK	BNT/BNT	Ad26.COV2.S	89	Pseudovirus neutralizing antibody (GMT) Delta NT50	418 (330–530)
[2] Munro Lancet	UK	BNT/BNT	control (Group 3)	100	Pseudovirus neutralizing antibody (GMT) Delta NT50	41·6 (33·7–51·4)
[2] Munro Lancet	UK	BNT/BNT	BNT162b2 (half)	94	Pseudovirus neutralizing antibody (GMT) Delta NT50	352·6 (286·7–433·6)
[2] Munro Lancet	UK	BNT/BNT	mRNA1273	92	Pseudovirus neutralizing antibody (GMT) Delta NT50	508·7 (408·6–633·4)
[2] Munro Lancet	UK	BNT/BNT	CVnCoV	94	Pseudovirus neutralizing antibody (GMT) Delta NT50	119·1 (96·1–147·5)
[2] Munro Lancet	UK	ChAdOx1/ChAdOx1	control (Group 1)	93	Live virus neutralizing antibody, normalised NT80	146 (111–191)
[2] Munro Lancet	UK	ChAdOx1/ChAdOx1	ChAdOx1	100	Live virus neutralizing antibody, normalised NT80	346 (263–454)
[2] Munro Lancet	UK	ChAdOx1/ChAdOx1	NVX-CoV2373	96	Live virus neutralizing antibody, normalised NT80	837 (536–1307)
[2] Munro Lancet	UK	ChAdOx1/ChAdOx1	NVX-CoV2373 (half)	97	Live virus neutralizing antibody, normalised NT80	713 (490–1038)
[2] Munro Lancet	UK	ChAdOx1/ChAdOx1	control (Group 2)	93	Live virus neutralizing antibody, normalised NT80	174 (139–218)
[2] Munro Lancet	UK	ChAdOx1/ChAdOx1	BNT162b2	95	Live virus neutralizing antibody, normalised NT80	4899 (3955–6069)
[2] Munro Lancet	UK	ChAdOx1/ChAdOx1	VLA2001	95	Live virus neutralizing antibody, normalised NT80	354 (215–584)
[2] Munro Lancet	UK	ChAdOx1/ChAdOx1	VLA2001 (half)	107	Live virus neutralizing antibody, normalised NT80	301 (212–427)
[2] Munro Lancet	UK	ChAdOx1/ChAdOx1	Ad26.COV2.S	101	Live virus neutralizing antibody, normalised NT80	1053 (691–1605)
[2] Munro Lancet	UK	ChAdOx1/ChAdOx1	control (Group 3)	102	Live virus neutralizing antibody, normalised NT80	152 (106–218)
[2] Munro Lancet	UK	ChAdOx1/ChAdOx1	BNT162b2 (half)	105	Live virus neutralizing antibody, normalised NT80	2501 (1978–3163)
[2] Munro Lancet	UK	ChAdOx1/ChAdOx1	mRNA1273	98	Live virus neutralizing antibody, normalised NT80	5421 (4248–6918)
[2] Munro Lancet	UK	ChAdOx1/ChAdOx1	CVnCoV	105	Live virus neutralizing antibody, normalised NT80	774 (485–1235)
[2] Munro Lancet	UK	BNT/BNT	control (Group 1)	111	Live virus neutralizing antibody, normalised NT80	531 (377–748)
[2] Munro Lancet	UK	BNT/BNT	ChAdOx1	98	Live virus neutralizing antibody, normalised NT80	2614 (2075–3294)
[2] Munro Lancet	UK	BNT/BNT	NVX-CoV2373	103	Live virus neutralizing antibody, normalised NT80	1454 (1060–1995)
[2] Munro Lancet	UK	BNT/BNT	NVX-CoV2373 (half)	99	Live virus neutralizing antibody, normalised NT80	1792 (1261–2547)
[2] Munro Lancet	UK	BNT/BNT	control (Group 2)	97	Live virus neutralizing antibody, normalised NT80	756 (568–1007)
[2] Munro Lancet	UK	BNT/BNT	BNT162b2	96	Live virus neutralizing antibody, normalised NT80	4603 (3685–5749)
[2] Munro Lancet	UK	BNT/BNT	VLA2001	99	Live virus neutralizing antibody, normalised NT80	836 (580–1207)
[2] Munro Lancet	UK	BNT/BNT	VLA2001 (half)	98	Live virus neutralizing antibody, normalised NT80	555 (407–756)
[2] Munro Lancet	UK	BNT/BNT	Ad26.COV2.S	89	Live virus neutralizing antibody, normalised NT80	3535 (2459–5080)
[2] Munro Lancet	UK	BNT/BNT	control (Group 3)	100	Live virus neutralizing antibody, normalised NT80	469 (332–664)
[2] Munro Lancet	UK	BNT/BNT	BNT162b2 (half)	94	Live virus neutralizing antibody, normalised NT80	3263 (2601–4093)
[2] Munro Lancet	UK	BNT/BNT	mRNA1273	92	Live virus neutralizing antibody, normalised NT80	5354 (4195–6833)
[2] Munro Lancet	UK	BNT/BNT	CVnCoV	94	Live virus neutralizing antibody, normalised NT80	1960 (1199–3205)
[2] Munro Lancet	UK	ChAdOx1/ChAdOx1	control (Group 1)	93	Cellular responce WT (spots per 1M PBMC)	48·1 (35·0–66·3)
[2] Munro Lancet	UK	ChAdOx1/ChAdOx1	ChAdOx1	100	Cellular responce WT (spots per 1M PBMC)	53·0 (37·9–74·2)
[2] Munro Lancet	UK	ChAdOx1/ChAdOx1	NVX-CoV2373	96	Cellular responce WT (spots per 1M PBMC)	113·7 (78·7–164·2)
[2] Munro Lancet	UK	ChAdOx1/ChAdOx1	NVX-CoV2373 (half)	97	Cellular responce WT (spots per 1M PBMC)	98·4 (73·9–131·1)
[2] Munro Lancet	UK	ChAdOx1/ChAdOx1	control (Group 2)	93	Cellular responce WT (spots per 1M PBMC)	42·6 (30·9–58·8)
[2] Munro Lancet	UK	ChAdOx1/ChAdOx1	BNT162b2	95	Cellular responce WT (spots per 1M PBMC)	115·5 (81·7–163·3)
[2] Munro Lancet	UK	ChAdOx1/ChAdOx1	VLA2001	95	Cellular responce WT (spots per 1M PBMC)	52·2 (36·3–75·0)
[2] Munro Lancet	UK	ChAdOx1/ChAdOx1	VLA2001 (half)	107	Cellular responce WT (spots per 1M PBMC)	55·5 (40·4–76·3)
[2] Munro Lancet	UK	ChAdOx1/ChAdOx1	Ad26.COV2.S	101	Cellular responce WT (spots per 1M PBMC)	106·0 (80·1–140·4)
[2] Munro Lancet	UK	ChAdOx1/ChAdOx1	control (Group 3)	102	Cellular responce WT (spots per 1M PBMC)	39·5 (27·8–56·2)
[2] Munro Lancet	UK	ChAdOx1/ChAdOx1	BNT162b2 (half)	105	Cellular responce WT (spots per 1M PBMC)	135·9 (99·1–186·2)
[2] Munro Lancet	UK	ChAdOx1/ChAdOx1	mRNA1273	98	Cellular responce WT (spots per 1M PBMC)	148·9 (103·6–213·9)
[2] Munro Lancet	UK	ChAdOx1/ChAdOx1	CVnCoV	105	Cellular responce WT (spots per 1M PBMC)	47·8 (34·4–66·3)
[2] Munro Lancet	UK	BNT/BNT	control (Group 1)	111	Cellular responce WT (spots per 1M PBMC)	34·5 (23·8–50·0)
[2] Munro Lancet	UK	BNT/BNT	ChAdOx1	98	Cellular responce WT (spots per 1M PBMC)	95·8 (66·6–137·7)
[2] Munro Lancet	UK	BNT/BNT	NVX-CoV2373	103	Cellular responce WT (spots per 1M PBMC)	56·6 (37·2–86·2)
[2] Munro Lancet	UK	BNT/BNT	NVX-CoV2373 (half)	99	Cellular responce WT (spots per 1M PBMC)	35·3 (23·7–52·7)
[2] Munro Lancet	UK	BNT/BNT	control (Group 2)	97	Cellular responce WT (spots per 1M PBMC)	29·4 (21·0–41·2)
[2] Munro Lancet	UK	BNT/BNT	BNT162b2	96	Cellular responce WT (spots per 1M PBMC)	83·8 (65·4–107·2)
[2] Munro Lancet	UK	BNT/BNT	VLA2001	99	Cellular responce WT (spots per 1M PBMC)	33·5 (24·7–45·4)
[2] Munro Lancet	UK	BNT/BNT	VLA2001 (half)	98	Cellular responce WT (spots per 1M PBMC)	38·1 (26·1–55·5)
[2] Munro Lancet	UK	BNT/BNT	Ad26.COV2.S	89	Cellular responce WT (spots per 1M PBMC)	111·0 (71·8–171·6)
[2] Munro Lancet	UK	BNT/BNT	control (Group 3)	100	Cellular responce WT (spots per 1M PBMC)	22·0 (14·9–32·4)
[2] Munro Lancet	UK	BNT/BNT	BNT162b2 (half)	94	Cellular responce WT (spots per 1M PBMC)	78·4 (55·1–111·5)
[2] Munro Lancet	UK	BNT/BNT	mRNA1273	92	Cellular responce WT (spots per 1M PBMC)	112·0 (72·8–172·3)
[2] Munro Lancet	UK	BNT/BNT	CVnCoV	94	Cellular responce WT (spots per 1M PBMC)	46·7 (32·5–67)
[2] Munro Lancet	UK	ChAdOx1/ChAdOx1	control (Group 1)	93	Cellular responce, Delta (spots per 1M PBMC)	38·1 (27·0–54·0)
[2] Munro Lancet	UK	ChAdOx1/ChAdOx1	ChAdOx1	100	Cellular responce, Delta (spots per 1M PBMC)	44·9 (30·6–65·7)
[2] Munro Lancet	UK	ChAdOx1/ChAdOx1	NVX-CoV2373	96	Cellular responce, Delta (spots per 1M PBMC)	117·9 (85·5–162·7)
[2] Munro Lancet	UK	ChAdOx1/ChAdOx1	NVX-CoV2373 (half)	97	Cellular responce, Delta (spots per 1M PBMC)	86·3 (64·8–114·9)
[2] Munro Lancet	UK	ChAdOx1/ChAdOx1	control (Group 2)	93	Cellular responce, Delta (spots per 1M PBMC)	42·2 (30·5–58·3)
[2] Munro Lancet	UK	ChAdOx1/ChAdOx1	BNT162b2	95	Cellular responce, Delta (spots per 1M PBMC)	123·2 (93·0–163·3)
[2] Munro Lancet	UK	ChAdOx1/ChAdOx1	VLA2001	95	Cellular responce, Delta (spots per 1M PBMC)	123·2 (93·0–163·3)
[2] Munro Lancet	UK	ChAdOx1/ChAdOx1	VLA2001 (half)	107	Cellular responce, Delta (spots per 1M PBMC)	54·7 (41·5–72·0)
[2] Munro Lancet	UK	ChAdOx1/ChAdOx1	Ad26.COV2.S	101	Cellular responce, Delta (spots per 1M PBMC)	102·1 (74·4–140·2)
[2] Munro Lancet	UK	ChAdOx1/ChAdOx1	control (Group 3)	102	Cellular responce, Delta (spots per 1M PBMC)	35·2 (24·6–50·4)
[2] Munro Lancet	UK	ChAdOx1/ChAdOx1	BNT162b2 (half)	105	Cellular responce, Delta (spots per 1M PBMC)	139·1 (104·1–185·9)
[2] Munro Lancet	UK	ChAdOx1/ChAdOx1	mRNA1273	98	Cellular responce, Delta (spots per 1M PBMC)	152·1 (109·3–211·7)
[2] Munro Lancet	UK	ChAdOx1/ChAdOx1	CVnCoV	105	Cellular responce, Delta (spots per 1M PBMC)	45·5 (33·0–62·8)
[2] Munro Lancet	UK	BNT/BNT	control (Group 1)	111	Cellular responce, Delta (spots per 1M PBMC)	35·7 (25·1–50·9)
[2] Munro Lancet	UK	BNT/BNT	ChAdOx1	98	Cellular responce, Delta (spots per 1M PBMC)	108·0 (78·7–148·2)
[2] Munro Lancet	UK	BNT/BNT	NVX-CoV2373	103	Cellular responce, Delta (spots per 1M PBMC)	56·9 (37·9–85·4)
[2] Munro Lancet	UK	BNT/BNT	NVX-CoV2373 (half)	99	Cellular responce, Delta (spots per 1M PBMC)	41·6 (28·7–60·4)
[2] Munro Lancet	UK	BNT/BNT	control (Group 2)	97	Cellular responce, Delta (spots per 1M PBMC)	28·2 (19·9–39·9)
[2] Munro Lancet	UK	BNT/BNT	BNT162b2	96	Cellular responce, Delta (spots per 1M PBMC)	82·1 (65·7–102·7)
[2] Munro Lancet	UK	BNT/BNT	VLA2001	99	Cellular responce, Delta (spots per 1M PBMC)	29·6 (20·9–42·0)
[2] Munro Lancet	UK	BNT/BNT	VLA2001 (half)	98	Cellular responce, Delta (spots per 1M PBMC)	39·2 (27·2–56·6)
[2] Munro Lancet	UK	BNT/BNT	Ad26.COV2.S	89	Cellular responce, Delta (spots per 1M PBMC)	121·5 (78·9–187·0)
[2] Munro Lancet	UK	BNT/BNT	control (Group 3)	100	Cellular responce, Delta (spots per 1M PBMC)	25·9 (17·6–38·1)
[2] Munro Lancet	UK	BNT/BNT	BNT162b2 (half)	94	Cellular responce, Delta (spots per 1M PBMC)	93·0 (68·0–127·1)
[2] Munro Lancet	UK	BNT/BNT	mRNA1273	92	Cellular responce, Delta (spots per 1M PBMC)	118·3 (79·8–175·4)
[2] Munro Lancet	UK	BNT/BNT	CVnCoV	94	Cellular responce, Delta (spots per 1M PBMC)	52·2 (37·0–73·6)
[2] Munro Lancet	UK	ChAdOx1/ChAdOx1	control (Group 1)	93	Cellular responce, Beta (spots per 1M PBMC)	50·0 (36·1–69·0)
[2] Munro Lancet	UK	ChAdOx1/ChAdOx1	ChAdOx1	100	Cellular responce, Beta (spots per 1M PBMC)	53·0 (38·0–73·8)
[2] Munro Lancet	UK	ChAdOx1/ChAdOx1	NVX-CoV2373	96	Cellular responce, Beta (spots per 1M PBMC)	117·0 (82·8–165·4)
[2] Munro Lancet	UK	ChAdOx1/ChAdOx1	NVX-CoV2373 (half)	97	Cellular responce, Beta (spots per 1M PBMC)	91·1 (68·7–120·9)
[2] Munro Lancet	UK	ChAdOx1/ChAdOx1	control (Group 2)	93	Cellular responce, Beta (spots per 1M PBMC)	47·6 (35·2–64·4)
[2] Munro Lancet	UK	ChAdOx1/ChAdOx1	BNT162b2	95	Cellular responce, Beta (spots per 1M PBMC)	120·5 (88·0–165·0)
[2] Munro Lancet	UK	ChAdOx1/ChAdOx1	VLA2001	95	Cellular responce, Beta (spots per 1M PBMC)	52·6 (36·3–76·3)
[2] Munro Lancet	UK	ChAdOx1/ChAdOx1	VLA2001 (half)	107	Cellular responce, Beta (spots per 1M PBMC)	56·8 (41·0–78·7)
[2] Munro Lancet	UK	ChAdOx1/ChAdOx1	Ad26.COV2.S	101	Cellular responce, Beta (spots per 1M PBMC)	99·9 (72·6–137·6)
[2] Munro Lancet	UK	ChAdOx1/ChAdOx1	control (Group 3)	102	Cellular responce, Beta (spots per 1M PBMC)	41·1 (28·3–59·7)
[2] Munro Lancet	UK	ChAdOx1/ChAdOx1	BNT162b2 (half)	105	Cellular responce, Beta (spots per 1M PBMC)	127·5 (91·4–178·0)
[2] Munro Lancet	UK	ChAdOx1/ChAdOx1	mRNA1273	98	Cellular responce, Beta (spots per 1M PBMC)	128·9 (85·2–195·2)
[2] Munro Lancet	UK	ChAdOx1/ChAdOx1	CVnCoV	105	Cellular responce, Beta (spots per 1M PBMC)	38·3 (26·0–56·4)
[2] Munro Lancet	UK	BNT/BNT	control (Group 1)	111	Cellular responce, Beta (spots per 1M PBMC)	32·4 (22·4–46·9)
[2] Munro Lancet	UK	BNT/BNT	ChAdOx1	98	Cellular responce, Beta (spots per 1M PBMC)	101·2 (69·9–146·4)
[2] Munro Lancet	UK	BNT/BNT	NVX-CoV2373	103	Cellular responce, Beta (spots per 1M PBMC)	51·2 (34·7–75·4)
[2] Munro Lancet	UK	BNT/BNT	NVX-CoV2373 (half)	99	Cellular responce, Beta (spots per 1M PBMC)	37·2 (25·7–53·9)
[2] Munro Lancet	UK	BNT/BNT	control (Group 2)	97	Cellular responce, Beta (spots per 1M PBMC)	27·6 (19·9–38·5)
[2] Munro Lancet	UK	BNT/BNT	BNT162b2	96	Cellular responce, Beta (spots per 1M PBMC)	85·2 (69·8–103)
[2] Munro Lancet	UK	BNT/BNT	VLA2001	99	Cellular responce, Beta (spots per 1M PBMC)	31·1 (22·5–42·9)
[2] Munro Lancet	UK	BNT/BNT	VLA2001 (half)	98	Cellular responce, Beta (spots per 1M PBMC)	40·3 (28·1–57·7)
[2] Munro Lancet	UK	BNT/BNT	Ad26.COV2.S	89	Cellular responce, Beta (spots per 1M PBMC)	118·6 (78·3–179·7)
[2] Munro Lancet	UK	BNT/BNT	control (Group 3)	100	Cellular responce, Beta (spots per 1M PBMC)	25·8 (17·6–37·7)
[2] Munro Lancet	UK	BNT/BNT	BNT162b2 (half)	94	Cellular responce, Beta (spots per 1M PBMC)	80·9 (56·0–116·9)
[2] Munro Lancet	UK	BNT/BNT	mRNA1273	92	Cellular responce, Beta (spots per 1M PBMC)	102·4 (64·7–162·0)
[2] Munro Lancet	UK	BNT/BNT	CVnCoV	94	Cellular responce, Beta (spots per 1M PBMC)	42·2 (28·9–61·5)
[3] Li Nature Med	China	CoronaVac/CoronaVac	AD5-nCOV	100	Neutralizing antibodies (GMT), WT	150.3 (128.6 - 175.1)
[3] Li Nature Med	China	CoronaVac/CoronaVac	CoronaVac	95	Neutralizing antibodies (GMT), WT	35.3 (29.4 - 42.4)
[3] Li Nature Med	China	CoronaVac	AD5-nCOV	49	Neutralizing antibodies (GMT), WT	49.6 (35.1 - 70.2)
[3] Li Nature Med	China	CoronaVac	CoronaVac	49	Neutralizing antibodies (GMT), WT	10.6 (8.3 - 13.5)
[3] Li Nature Med	China	CoronaVac/CoronaVac	AD5-nCOV	100	RBD-binding IgG GMT	3,090.1 (2,636.1 - 3,622.3)
[3] Li Nature Med	China	CoronaVac/CoronaVac	CoronaVac	95	RBD-binding IgG GMT	369.0 (304.2 - 447.5)
[3] Li Nature Med	China	CoronaVac	AD5-nCOV	49	RBD-binding IgG GMT	941.8 (663.9 - 1,336.1)
[3] Li Nature Med	China	CoronaVac	CoronaVac	49	RBD-binding IgG GMT	154.1 (116.3 - 204.3)
[3] Li Nature Med	China	CoronaVac/CoronaVac	AD5-nCOV	100	T cell responses	65 (40 -135)
[3] Li Nature Med	China	CoronaVac/CoronaVac	CoronaVac	95	T cell responses	60 (20 -170)
[3] Li Nature Med	China	CoronaVac	AD5-nCOV	49	T cell responses	45 (30 -75)
[3] Li Nature Med	China	CoronaVac	CoronaVac	49	T cell responses	30 (10-40)
[4] Keskin J Med Virology	Turkey	CoronaVac/CoronaVac	CoronaVac	18	IgG_S (au/ml)	947.3 (SD 884.5)
[4] Keskin J Med Virology	Turkey	CoronaVac/CoronaVac	BNT	27	IgG_S (au/ml)	25538.0 (SD 22889.3)
[5] Angkesakwinai Medrxiv	Thailand	CoronaVac/CoronaVac	BNT	30	BAU/ml	5152
[5] Angkesakwinai Medrxiv	Thailand	CoronaVac/CoronaVac	BNT(half)	30	BAU/ml	3981
[5] Angkesakwinai Medrxiv	Thailand	CoronaVac/CoronaVac	ChAdOx1	30	BAU/ml	1358
[5] Angkesakwinai Medrxiv	Thailand	CoronaVac/CoronaVac	BBIBP-CorV	14	BAU/ml	154.6
[5] Angkesakwinai Medrxiv	Thailand	ChAdOx1/ChAdOx1	BNT	30	BAU/ml	2354
[5] Angkesakwinai Medrxiv	Thailand	ChAdOx1/ChAdOx1	BNT(half)	30	BAU/ml	1962
[5] Angkesakwinai Medrxiv	Thailand	ChAdOx1/ChAdOx1	ChAdOx1	30	BAU/ml	246.4
[5] Angkesakwinai Medrxiv	Thailand	ChAdOx1/ChAdOx1	BBIBP-CorV	22	BAU/ml	128.1
[5] Angkesakwinai Medrxiv	Thailand	CoronaVac/CoronaVac	BNT	30	PRNT50 GMT Delta	411.1 (311.71 - 542.16)
[5] Angkesakwinai Medrxiv	Thailand	CoronaVac/CoronaVac	BNT(half)	30	PRNT50 GMT Delta	499.12 (418.54 - 595.21)
[5] Angkesakwinai Medrxiv	Thailand	CoronaVac/CoronaVac	ChAdOx1	30	PRNT50 GMT Delta	271.2 (222.54 - 330.49)
[5] Angkesakwinai Medrxiv	Thailand	CoronaVac/CoronaVac	BBIBP-CorV	14	PRNT50 GMT Delta	61.3 (35.07 - 107.02)
[5] Angkesakwinai Medrxiv	Thailand	ChAdOx1/ChAdOx1	BNT	30	PRNT50 GMT Delta	470.1 (395.49 - 558.89)
[5] Angkesakwinai Medrxiv	Thailand	ChAdOx1/ChAdOx1	BNT(half)	30	PRNT50 GMT Delta	358.4 (276.13 - 465.26)
[5] Angkesakwinai Medrxiv	Thailand	ChAdOx1/ChAdOx1	ChAdOx1	30	PRNT50 GMT Delta	69.1 (50.14 - 95.14)
[5] Angkesakwinai Medrxiv	Thailand	ChAdOx1/ChAdOx1	BBIBP-CorV	22	PRNT50 GMT Delta	49.0 (37.56 - 64.05)
[5] Angkesakwinai Medrxiv	Thailand	CoronaVac/CoronaVac	BNT	30	PRNT50 GMR Delta	19.39 (13.04 - 28.84)
[5] Angkesakwinai Medrxiv	Thailand	CoronaVac/CoronaVac	BNT(half)	30	PRNT50 GMR Delta	23.54 (16.89 - 32.84)
[5] Angkesakwinai Medrxiv	Thailand	CoronaVac/CoronaVac	ChAdOx1	30	PRNT50 GMR Delta	12.79 (9.06 - 18.06)
[5] Angkesakwinai Medrxiv	Thailand	CoronaVac/CoronaVac	BBIBP-CorV	14	PRNT50 GMR Delta	2.89 (1.52 - 5.50)
[5] Angkesakwinai Medrxiv	Thailand	ChAdOx1/ChAdOx1	BNT	30	PRNT50 GMR Delta	6.74 (4.45 - 10.23)
[5] Angkesakwinai Medrxiv	Thailand	ChAdOx1/ChAdOx1	BNT(half)	30	PRNT50 GMR Delta	5.34 (3.24 - 8.16)
[5] Angkesakwinai Medrxiv	Thailand	ChAdOx1/ChAdOx1	ChAdOx1	30	PRNT50 GMR Delta	0.99 (0.60 - 1.63)
[5] Angkesakwinai Medrxiv	Thailand	ChAdOx1/ChAdOx1	BBIBP-CorV	22	PRNT50 GMR Delta	0.7 (0.44 - 1.12)
[5] Angkesakwinai Medrxiv	Thailand	CoronaVac/CoronaVac	BNT	30	PRNT50 GMT Beta	306.7 (221.44 - 424.71)
[5] Angkesakwinai Medrxiv	Thailand	CoronaVac/CoronaVac	BNT(half)	30	PRNT50 GMT Beta	322.8 (239.34 - 435.25)
[5] Angkesakwinai Medrxiv	Thailand	CoronaVac/CoronaVac	ChAdOx1	30	PRNT50 GMT Beta	170.5 (124.65 - 233.13)
[5] Angkesakwinai Medrxiv	Thailand	CoronaVac/CoronaVac	BBIBP-CorV	14	PRNT50 GMT Beta	37.2 (18.00 - 76.91)
[5] Angkesakwinai Medrxiv	Thailand	ChAdOx1/ChAdOx1	BNT	30	PRNT50 GMT Beta	292.9 (233.73 - 367.17)
[5] Angkesakwinai Medrxiv	Thailand	ChAdOx1/ChAdOx1	BNT(half)	30	PRNT50 GMT Beta	250 (182.95 - 341.51)
[5] Angkesakwinai Medrxiv	Thailand	ChAdOx1/ChAdOx1	ChAdOx1	30	PRNT50 GMT Beta	38.2 (26.06 - 56.05)
[5] Angkesakwinai Medrxiv	Thailand	ChAdOx1/ChAdOx1	BBIBP-CorV	22	PRNT50 GMT Beta	28.1 (18.08 - 43.53)
[5] Angkesakwinai Medrxiv	Thailand	CoronaVac/CoronaVac	BNT	30	PRNT50 GMR Beta	30.07 (19.79 - 45.69)
[5] Angkesakwinai Medrxiv	Thailand	CoronaVac/CoronaVac	BNT(half)	30	PRNT50 GMR Beta	31.65 (21.27 - 47.09)
[5] Angkesakwinai Medrxiv	Thailand	CoronaVac/CoronaVac	ChAdOx1	30	PRNT50 GMR Beta	16.72 (11.11 - 25.15)
[5] Angkesakwinai Medrxiv	Thailand	CoronaVac/CoronaVac	BBIBP-CorV	14	PRNT50 GMR Beta	3.65 (1.65 - 8.08)
[5] Angkesakwinai Medrxiv	Thailand	ChAdOx1/ChAdOx1	BNT	30	PRNT50 GMR Beta	6.73 (4.42 - 10.26)
[5] Angkesakwinai Medrxiv	Thailand	ChAdOx1/ChAdOx1	BNT(half)	30	PRNT50 GMR Beta	5.75 (3.57 - 9.24)
[5] Angkesakwinai Medrxiv	Thailand	ChAdOx1/ChAdOx1	ChAdOx1	30	PRNT50 GMR Beta	0.88 (0.52 - 1.49)
[5] Angkesakwinai Medrxiv	Thailand	ChAdOx1/ChAdOx1	BBIBP-CorV	22	PRNT50 GMR Beta	0.65 (0.36 - 1.15)
[6] Mok Am J Respir Crit Care Med	Hong Kong	CoronaVac/CoronaVac	CoronaVac	40	sVNT PRNT50	0.5775
[6] Mok Am J Respir Crit Care Med	Hong Kong	CoronaVac/CoronaVac	BNT	40	sVNT PRNT50	0.9683
[6] Mok Am J Respir Crit Care Med	Hong Kong	CoronaVac/CoronaVac	CoronaVac	40	sVNT Beta	0.3879
[6] Mok Am J Respir Crit Care Med	Hong Kong	CoronaVac/CoronaVac	BNT	40	sVNT Beta	0.9229
[6] Mok Am J Respir Crit Care Med	Hong Kong	CoronaVac/CoronaVac	CoronaVac	40	sVNT Gamma	0.3222
[6] Mok Am J Respir Crit Care Med	Hong Kong	CoronaVac/CoronaVac	BNT	40	sVNT Gamma	0.9251
[6] Mok Am J Respir Crit Care Med	Hong Kong	CoronaVac/CoronaVac	CoronaVac	40	sVNT Delta	0.4887
[6] Mok Am J Respir Crit Care Med	Hong Kong	CoronaVac/CoronaVac	BNT	40	sVNT Delta	0.9533
[7] Chang Nature Med	Hong Kong	CoronaVac/CoronaVac	CoronaVac	30	GMT WT	65
[7] Chang Nature Med	Hong Kong	CoronaVac/CoronaVac	BNT	30	GMT WT	305.5
[7] Chang Nature Med	Hong Kong	CoronaVac/CoronaVac	CoronaVac	30	GMT Omicron	8.9
[7] Chang Nature Med	Hong Kong	CoronaVac/CoronaVac	BNT	30	GMT Omicron	59.2
[8] Sablerolles NEJM	Netherlands	Ad26.COV2.S	BNT	112	S-specific binding antibody (anti-S1) (GMT in BAU/ml ± 95% CI)	2671 (2144 – 3199)
[8] Sablerolles NEJM	Netherlands	Ad26.COV2.S	mRNA	111	S-specific binding antibody (anti-S1) (GMT in BAU/ml ± 95% CI)	4379 (3619 – 5139)
[8] Sablerolles NEJM	Netherlands	Ad26.COV2.S	Ad26.COV2.S	106	S-specific binding antibody (anti-S1) (GMT in BAU/ml ± 95% CI)	403 (317 – 488)
[8] Sablerolles NEJM	Netherlands	Ad26.COV2.S	-	105	S-specific binding antibody (anti-S1) (GMT in BAU/ml ± 95% CI)	107 (55 – 160)
[8] Sablerolles NEJM	Netherlands	Ad26.COV2.S	BNT	112	PRNT50 (GMT in IU/ml ± 95% CI)	1446 (1032 – 1860)
[8] Sablerolles NEJM	Netherlands	Ad26.COV2.S	mRNA	111	PRNT50 (GMT in IU/ml ± 95% CI)	2007 (1559 – 2454)
[8] Sablerolles NEJM	Netherlands	Ad26.COV2.S	Ad26.COV2.S	106	PRNT50 (GMT in IU/ml ± 95% CI)	235 (171 – 298)
[8] Sablerolles NEJM	Netherlands	Ad26.COV2.S	-	105	PRNT50 (GMT in IU/ml ± 95% CI)	73 (37 – 110)
[9] Huat Medrxiv	Singapore	Ad26.COV2.S	BNT	14	Spike-specific T cells （/1M PBMC）	347.5
[9] Huat Medrxiv	Singapore	Ad26.COV2.S	Ad26.COV2.S	28	Spike-specific T cells （/1M PBMC）	152
[10] Costa Clemens Lancet	Brazil	CoronaVac/CoronaVac	Ad26.COV2.S	294	Anti-spike IgG	6.7 (5.8 - 7.7)
[10] Costa Clemens Lancet	Brazil	CoronaVac/CoronaVac	BNT162b2	333	Anti-spike IgG	13.4 (11.6 - 15.3)
[10] Costa Clemens Lancet	Brazil	CoronaVac/CoronaVac	ChAdOx1	296	Anti-spike IgG	7.0 (6.1 - 8.1)
[10] Costa Clemens Lancet	Brazil	CoronaVac/CoronaVac	CoronaVac	281	Anti-spike IgG	1 (ref)
[10] Costa Clemens Lancet	Brazil	CoronaVac/CoronaVac	Ad26.COV2.S	294	Pseudovirus neutralisation titres (GMR)	8.7 (5.9-12.9)
[10] Costa Clemens Lancet	Brazil	CoronaVac/CoronaVac	BNT162b2	333	Pseudovirus neutralisation titres (GMR)	21.5 (14.5-31.9)
[10] Costa Clemens Lancet	Brazil	CoronaVac/CoronaVac	ChAdOx1	296	Pseudovirus neutralisation titres (GMR)	10.6 (7.2 - 15.6)
[10] Costa Clemens Lancet	Brazil	CoronaVac/CoronaVac	CoronaVac	281	Pseudovirus neutralisation titres (GMR)	1 (ref)
[11] Ireland Medrxiv	UK	BNT/BNT	BNT	47	Geometric mean response	18104 (13911 - 23560)	(2 doses <30 days apart)
[11] Ireland Medrxiv	UK	BNT/BNT	BNT	118	Geometric mean response	13980 (11902 - 16421)	(2 doses <30 days apart)
[11] Ireland Medrxiv	UK	BNT/BNT	ChAdOx1	43	Geometric mean response	10799 (8510 - 13704)	(2 doses <30 days apart)
[11] Ireland Medrxiv	UK	BNT/BNT	BNT	47	Geometric mean ratio	76.3 fold	(2 doses <30 days apart)
[11] Ireland Medrxiv	UK	BNT/BNT	BNT	118	Geometric mean ratio	15.9 fold	(2 doses <30 days apart)
[11] Ireland Medrxiv	UK	BNT/BNT	ChAdOx1	43	Geometric mean ratio	57.2 fold	(2 doses <30 days apart)
[12] Tan Medrxiv	US	BNT/BNT	BNT	41	Neutralizing antibody (NAb) titers (WT)	3986
[12] Tan Medrxiv	US	BNT/BNT	Ad26.COV2.S	24	Neutralizing antibody (NAb) titers (WT)	3597
[12] Tan Medrxiv	US	BNT/BNT	BNT	41	Neutralizing antibody (NAb) titers (Beta)	1472
[12] Tan Medrxiv	US	BNT/BNT	Ad26.COV2.S	24	Neutralizing antibody (NAb) titers (Beta)	1924
[12] Tan Medrxiv	US	BNT/BNT	BNT	41	Neutralizing antibody (NAb) titers (Delta)	1541
[12] Tan Medrxiv	US	BNT/BNT	Ad26.COV2.S	24	Neutralizing antibody (NAb) titers (Delta)	1924
[12] Tan Medrxiv	US	BNT/BNT	BNT	41	Neutralizing antibody (NAb) titers (Omicron)	345
[12] Tan Medrxiv	US	BNT/BNT	Ad26.COV2.S	24	Neutralizing antibody (NAb) titers (Omicron)	859
[12] Tan Medrxiv	US	BNT/BNT	BNT	41	RBD-specific binding antibody titers (WT)	14747
[12] Tan Medrxiv	US	BNT/BNT	Ad26.COV2.S	24	RBD-specific binding antibody titers (WT)	16311
[12] Tan Medrxiv	US	BNT/BNT	BNT	41	RBD-specific binding antibody titers (Beta)	7230
[12] Tan Medrxiv	US	BNT/BNT	Ad26.COV2.S	24	RBD-specific binding antibody titers (Beta)	10279
[12] Tan Medrxiv	US	BNT/BNT	BNT	41	RBD-specific binding antibody titers (Delta)	13037
[12] Tan Medrxiv	US	BNT/BNT	Ad26.COV2.S	24	RBD-specific binding antibody titers (Delta)	13118
[12] Tan Medrxiv	US	BNT/BNT	BNT	41	IFN-γ CD8+ T cell responses % (WT)	0.026
[12] Tan Medrxiv	US	BNT/BNT	Ad26.COV2.S	24	IFN-γ CD8+ T cell responses % (WT)	0.078
[12] Tan Medrxiv	US	BNT/BNT	BNT	41	IFN-γ CD8+ T cell responses % (Beta)	0.018
[12] Tan Medrxiv	US	BNT/BNT	Ad26.COV2.S	24	IFN-γ CD8+ T cell responses % (Beta)	0.083
[12] Tan Medrxiv	US	BNT/BNT	BNT	41	IFN-γ CD8+ T cell responses % (Delta)	0.031
[12] Tan Medrxiv	US	BNT/BNT	Ad26.COV2.S	24	IFN-γ CD8+ T cell responses % (Delta)	0.072
[12] Tan Medrxiv	US	BNT/BNT	BNT	41	IFN-γ CD3+CD4+ T cell responses % (WT)	0.052
[12] Tan Medrxiv	US	BNT/BNT	Ad26.COV2.S	24	IFN-γ CD3+CD4+ T cell responses % (WT)	0.095
[12] Tan Medrxiv	US	BNT/BNT	BNT	41	IFN-γ CD3+CD4+ T cell responses % (Beta)	0.043
[12] Tan Medrxiv	US	BNT/BNT	Ad26.COV2.S	24	IFN-γ CD3+CD4+ T cell responses % (Beta)	0.099
[12] Tan Medrxiv	US	BNT/BNT	BNT	41	IFN-γ CD3+CD4+ T cell responses % (Delta)	0.043
[12] Tan Medrxiv	US	BNT/BNT	Ad26.COV2.S	24	IFN-γ CD3+CD4+ T cell responses % (Delta)	0.101
